# Supplementary material for: At-C-RNA database, a one-stop source for information on circRNAs in Arabidopsis thaliana in a unified format
Source: Database (Oxford). 2021 Nov 11;2021:baab074. doi: 10.1093/database/baab074 (PMC8594480; doi:10.1093/database/baab074)
Supplement: baab074_Supp [file baab074_supp.zip]

Archive with 1 entries (1 files):
- QJ6DYJ6G_148F-C01B-54F9-87D1-D731(1).pdf
